# Supplementary material for: UnderstandingDelirium.ca: A Mixed-Methods Observational Evaluation of an Internet-Based Educational Intervention for the Public and Care Partners
Source: Geriatrics (Basel). 2025 Dec 16;10(6):168. doi: 10.3390/geriatrics10060168 (PMC12732656; doi:10.3390/geriatrics10060168)
Supplement: Supplementary file 1 [file geriatrics-10-00168-s001.zip]

Archive with 1 entries (1 files):
- geriatrics-3933617-supplementary.pdf
